# Supplementary material for: Immunogenic and Protective Properties of mRNA Vaccine Encoding Hemagglutinin of Avian Influenza A/H5N8 Virus, Delivered by Lipid Nanoparticles and Needle-Free Jet Injection
Source: Vaccines (Basel). 2025 Aug 21;13(8):883. doi: 10.3390/vaccines13080883 (PMC12389797; doi:10.3390/vaccines13080883)
Supplement: Supplementary file 1 [file vaccines-13-00883-s001.zip]

Archive with 1 entries (1 files):
- vaccines-3759486-supplementary.pdf
